# Supplementary material for: Detection of Arc/Arg3.1 oligomers in rat brain: constitutive and synaptic activity-evoked dimer expression in vivo
Source: Front Mol Neurosci. 2023 Jun 9;16:1142361. doi: 10.3389/fnmol.2023.1142361 (PMC10289200; doi:10.3389/fnmol.2023.1142361)
Supplement: Supplementary file 6 [file Table_2.xlsx]

## Sheet: README
Protein names	The name of the identified protein
Gene names	the name of gene for the identified protein
Peptides	The total number of distinct peptide sequences unique to the protein
Sequence coverage [%]	The percentage of the sequence covered by identifications
Mol. weight [kDa]	The molecular weight of the protein
MS/MS count
Protein ID/ Accession Key	The ID/accession of the protein

## Sheet: Shortlisted protein_150 kDa
Protein names	Gene names	Peptides	Sequence coverage [%]	Mol. weight [kDa]	MS/MS count	Protein Ids/ Accession Key
Putative RNA-binding protein Luc7-like 2	LUC7L2	4	14.8	46.513	5	Q9Y383
Tubulin beta-2A chain	TUBB2A	22	59.8	49.906	2	Q13885
U1 small nuclear ribonucleoprotein A	SNRPA	4	18.8	31.279	6	P09012
Gephyrin;Molybdopterin adenylyltransferase;Molybdopterin molybdenumtransferase	GPHN	17	37.2	79.748	65	Q9NQX3
Carboxypeptidase Q	CPQ	2	4.2	51.887	4	Q9Y646
Transitional endoplasmic reticulum ATPase	VCP	20	40.2	89.321	90	P55072
Eukaryotic translation initiation factor 3 subunit I	EIF3I	6	26.5	36.501	37	Q13347
Ensconsin	MAP7	13	17.9	84.051	53	Q14244
CD44 antigen	CD44	1	1.6	81.537	1	P16070
Tubulin alpha-1C chain	TUBA1C	28	77.3	49.895	22	Q9BQE3
Heterogeneous nuclear ribonucleoprotein A3	HNRNPA3	9	30.2	39.594	49	P51991
Eukaryotic translation initiation factor 3 subunit M	EIF3M	16	53.2	42.502	65	Q7L2H7
Homeobox protein SIX4	SIX4	1	1.9	82.932	12	Q9UIU6
Protein CASC3	CASC3	11	24	76.277	47	O15234
Protein TFG	TFG	10	33	43.447	111	Q92734
Pantetheinase	VNN1	1	3.7	57.011	3	O95497
Tubulin alpha-1A chain;Tubulin alpha-3E chain	TUBA1A;TUBA3E	29	81.6	50.135	31	Q71U36;P0DPH8;P0DPH7;Q6PEY2
Eukaryotic translation initiation factor 3 subunit F	EIF3F	12	44.5	37.563	69	O00303
Melanoma antigen preferentially expressed in tumors	PRAME	1	2.2	57.889	4	P78395

## Sheet: Exclusion_150 KDa
	Criterion	Description	# Proteins left
	0	Total protein identified	2326
	1	Exclusion of > 90 kDa proteins	1223
	2	Exclusion of proteins detected in negative controls	948
	3	Keeping only proteins detected at 150 kDa of crosslinked mTq2-Arc transfected HEK cells	19
