# Supplementary material for: Detection of Arc/Arg3.1 oligomers in rat brain: constitutive and synaptic activity-evoked dimer expression in vivo
Source: Front Mol Neurosci. 2023 Jun 9;16:1142361. doi: 10.3389/fnmol.2023.1142361 (PMC10289200; doi:10.3389/fnmol.2023.1142361)
Supplement: Supplementary file 7 [file Table_3.xlsx]

## Sheet: README
Description	The description of the protein extracted from the searched sequence database
Protein FDR confidence	The level of confidence for the identified protein
Accession	The accession of the protein
Contaminant	The sequence is contained in contaminants.fasta file
Coverage	The percentage of the sequence covered by identifications (PSMs only) from the included searches
# PSM	The total number of peptides-spectrum matches identified from all included searches
# Protein Unique Peptides	The total number of distinct peptide sequences unique to the protein
# AAs	The total number of amino acid (the length of the protein sequence)
MW [kDa]	The molecular weight of the protein
calc. pI	The isoelectric protein calculated for the protein
Entrez Gene ID	ENTREZ Gene ID
Gene Symbol	Official gene symbol
Gene ID	Gene ID
Ensembl Gene ID	Ensembl Gene ID

## Sheet: Shortlisted protein_130 kDa
Description	Protein FDR Confidence: Combined	Accession	Contaminant	Coverage [%]	# PSMs	# Unique Peptides	# AAs	MW [kDa]	calc. pI	Cellular Component	GO Accessions	Entrez Gene ID	Gene Symbol	Gene ID
RUS family member 1 OS=Rattus norvegicus OX=10116 GN=Rusf1 PE=2 SV=1	High	Q499P8	FALSE	5	4	1	466	50.7	7.08	other membranes	[GO:0016021]; GO:0031224; GO:0110165; GO:0016020; GO:0005575	361654	Rusf1	Q499P8; rno:361654

## Sheet: Exclusion_130 kDa
Criterion	Description	# Proteins left
0	Total protein identified	3277
1	Exclusion of > 85 kDa proteins	2412
2	Exclusion of proteins detected in negative controls	167
3	Keeping only proteins detected at 130 kDa of H11_Ipsi DG and SYSY_Ipsi DG	4
4	Exclusion of proteins with low confidence level	3
5	Exclusion of contaminants	1

## Sheet: Shortlisted proteins_250 kDa
Description	Protein FDR Confidence: Combined	Accession	Contaminant	Coverage [%]	# PSMs	# Protein Unique Peptides	# Unique Peptides	# AAs	MW [kDa]	calc. pI	Biological Process	Cellular Component	GO Accessions	Entrez Gene ID	Gene Symbol	Gene ID	Ensembl Gene ID
Cytochrome P450 4F5 OS=Rattus norvegicus OX=10116 GN=Cyp4f5 PE=2 SV=1	High	P51870	FALSE	5	9	1	2	526	60.6	7.14	other metabolic processes;stress response	other membranes;ER/Golgi	[GO:0005506]; GO:0046914; GO:0046872; GO:0043169; GO:0043167; GO:0005488; GO:0003674 [GO:0005789]; GO:0031090; GO:0042175; GO:0098827; GO:0016020; GO:0043227; GO:0012505; GO:0031984; GO:0005783; GO:0110165; GO:0043226; GO:0043229; GO:0043231; GO:0005737; GO:0005575; GO:0005622 [GO:0006691]; GO:0006690; GO:0019752; GO:0043436; GO:0006082; GO:0044237; GO:0044281; GO:0071704; GO:0008152; GO:0009987;…	286905	Cyp4f5	P51870; rno:286905
Gamma-aminobutyric acid receptor subunit gamma-1 OS=Rattus norvegicus OX=10116 GN=Gabrg1 PE=2 SV=1	High	P23574	FALSE	12	29	1	1	465	53.5	7.99	cell-cell signaling;transport;signal transduction;other biological processes	plasma membrane;other membranes;other cell component	[GO:0004890]; GO:0016917; GO:0004888; GO:0038023; GO:0060089; GO:0003674 [GO:0005231]; GO:0005230; GO:0060079; GO:0015276; GO:0060078; GO:0099565; GO:0005216; GO:0022834; GO:0042391; GO:0050877; GO:1905114; GO:0007268; GO:0015075; GO:0015267; GO:0015318; GO:0022836; GO:0065008; GO:0003008; GO:0007166; GO:0007267; GO:0098916; GO:0022857; GO:0034220; GO:0022803; GO:0065007; GO:0032501; GO:0007165; …	140674	Gabrg1	P23574; rno:140674	ENSRNOG00000002360
ATP-dependent RNA helicase DDX39A OS=Rattus norvegicus OX=10116 GN=Ddx39a PE=2 SV=1	High	Q5U216	FALSE	20	265	1	1	427	49.1	5.68	RNA metabolism OR transcription;other metabolic processes;transport	nucleus;other cell component	[GO:0000398]; GO:0000377; GO:0006397; GO:0000375; GO:0006396; GO:0016071; GO:0008380; GO:0016070; GO:0010467; GO:0090304; GO:0043170; GO:0006139; GO:0071704; GO:0006725; GO:0034641; GO:0044238; GO:0046483; GO:1901360; GO:0008152; GO:0044237; GO:0006807; GO:0008150; GO:0009987 [GO:0003723]; GO:0003676; GO:0097159; GO:1901363; GO:0005488; GO:0003674 [GO:0003724]; GO:0004386; GO:0008186; GO:0140098;…	89827	Ddx39a	O70498; Q5U216; rno:89827	ENSRNOG00000004373
S-arrestin OS=Rattus norvegicus OX=10116 GN=Sag PE=1 SV=1	High	P15887	FALSE	2	9	0	1	403	44.9	6.06	transport;signal transduction	other membranes;other cell component	[GO:0001664]; GO:0005102; GO:0005515; GO:0005488; GO:0003674 [GO:0001750]; GO:0110165; GO:0097733; GO:0005575; GO:0043005; GO:0097731; GO:0120025; GO:0097730; GO:0042995; GO:0005929; GO:0043227; GO:0043226 [GO:0001917]; GO:0110165; GO:0005575 [GO:0002031]; GO:0031623; GO:0002029; GO:0006898; GO:0022401; GO:0045744; GO:0006897; GO:0009968; GO:0023058; GO:0008277; GO:0016192; GO:0009966; GO:0010648…	25539	Sag	P15887; rno:25539	ENSRNOG00000018185
Histone H4 OS=Rattus norvegicus OX=10116 GN=H4c16 PE=1 SV=2	High	P62804	FALSE	17	16	2	2	103	11.4	11.36	cell organization and biogenesis;RNA metabolism OR transcription;other metabolic processes;other biological processes	non-structural extracellular;nucleus;other cell component	[GO:0000228]; GO:0005694; GO:0031981; GO:0043232; GO:0070013; GO:0005634; GO:0043228; GO:0043229; GO:0043233; GO:0043231; GO:0043226; GO:0005622; GO:0031974; GO:0043227; GO:0110165; GO:0005575 [GO:0000786]; GO:0032993; GO:0044815; GO:0000785; GO:0032991; GO:0110165; GO:0005694; GO:0005575; GO:0043232; GO:0043228; GO:0043229; GO:0043226; GO:0005622 [GO:0001503]; GO:0032501; GO:0008150 [GO:0003677]…	291152; 295277; 364723; 64627	H4c2; H4f16; Hist1h4m	P02304; P02305; P62804; Q5BM23; Q7M0E8; rno:291152; rno:295277; rno:364723; rno:64627	ENSRNOG00000032224; ENSRNOG00000054017; ENSRNOG00000063552; ENSRNOG00000064025; ENSRNOG00000065263; ENSRNOG00000066473; ENSRNOG00000067648; ENSRNOG00000070513; ENSRNOG00000070706

## Sheet: Exclusion_250 kDa
Criterion	Description	# Proteins left
0	Total protein identified	3277
1	Exclusion of > 205 kDa proteins	3160
2	Exclusion of proteins detected in negative controls	225
3	Keeping only proteins detected at 250 kDa of H11_Ipsi DG and SYSY_Ipsi DG	9
4	Exclusion of proteins with low confidence level	7
5	Exclusion of contaminants	5
